# Supplementary material for: Correlates of Zero-Dose Vaccination Status among Children Aged 12–59 Months in Sub-Saharan Africa: A Multilevel Analysis of Individual and Contextual Factors
Source: Vaccines (Basel). 2022 Jun 30;10(7):1052. doi: 10.3390/vaccines10071052 (PMC9322920; doi:10.3390/vaccines10071052)
Supplement: Supplementary file 1 [file vaccines-10-01052-s001.zip]

Archive with 1 entries (1 files):
- vaccines-1784482-supplementary.pdf
